# Supplementary material for: A Clinical Evaluation of Cardiovascular Emergencies: A Comparison of Responses from ChatGPT, Emergency Physicians, and Cardiologists
Source: Diagnostics (Basel). 2024 Dec 4;14(23):2731. doi: 10.3390/diagnostics14232731 (PMC11639855; doi:10.3390/diagnostics14232731)
Supplement: Supplementary file 1 [file diagnostics-14-02731-s001.zip]

Archive with 1 entries (1 files):
- diagnostics-3309373-supplementary.pdf
